# Supplementary material for: Stable isotope and dental caries data reveal abrupt changes in subsistence economy in ancient China in response to global climate change
Source: PLoS One. 2019 Jul 22;14(7):e0218943. doi: 10.1371/journal.pone.0218943 (PMC6645670; doi:10.1371/journal.pone.0218943)
Supplement: S4 File — Detailed site information and the prevalence of dental caries (%) of all sites analyzed in this study. (XLSX) [file pone.0218943.s004.xlsx]

## Sheet: By site
Province	Site	Phase	caries_all	percentage	Group	Sex	sex_percentage	Age	age_percentage
1	Dawenkou	1	0.0333333	3.33333	1
1	Gouwan	1	0.072	7.2	1	1	6.00962
1	Gouwan	1			1	2	10.1754
1	Guangwu	1	0.195238	19.5238	1
1	Qinglongquan	1	0.11907	11.907	1
1	Xiawanggang	1	0.0533333	5.33333	1	1	5.6338	1	2
1	Xiawanggang	1				2	7.16981	2	2.87009
1	Xiawanggang	1						3	12.1673
1	Chenjiagou	2	0.229124	22.9124	2	1	30.3965	1	0
1	Chenjiagou	2				2	21.5297	2	6.56566
1	Chenjiagou	2						3	32.7128
1	Panmiao	2	0.105042	10.5042	2	1	12.1795
1	Panmiao	2				2	7.31707
1	Yinxu	2	0.0410616	4.10616	2	1	3.61624	1	0.326797
1	Yinxu	2				2	5.14019	2	4.66507
1	Yinxu	2						3	5.21542
2	Banpo	1	0.0284775	2.84775	3			1	2.64901
2	Banpo	1						2	1.79949
2	Banpo	1						3	3.62117
2	Baoji Huaxian	1	0.0337553	3.37553	3	1	2.96774	1	0.480769
2	Baoji Huaxian	1				2	5.20231	2	5.36913
2	Baoji Huaxian	1						3	2.6738
2	Beiliu	1	0.0434783	4.34783	3	1	6.52174
2	Beiliu	1				2	2.17391
2	Beishouling	1	0.0660377	6.60377	3
2	Duzhong	1	0.114362	11.4362	3	1	11.1111	1	12.069
2	Duzhong	1				2	12.6582	2	10
2	Duzhong	1						3	13.3929
2	Jiangzhai	1	0.0263158	2.63158	3	1	1.96078
2	Jiangzhai	1				2	3.68098
2	Kangjia	1	0.287671	28.7671	3	1	29.3478
2	Kangjia	1				2	27.7778
2	Miaodigou	1	0.0549451	5.49451	3
2	Shijia	1	0.0391061	3.91061	3	1	3.73134
2	Shijia	1				2	4.44444
2	Taosi	1	0.00967185	0.967185	4	1	0.582627	1	0
2	Taosi	1				2	1.68818	2	0.4954
2	Taosi	1						3	1.64191
2	Donglongshan	2	0.143443	14.3443	4	1	12.1951	1	0
2	Donglongshan	2				2	16.5289	2	18.4874
2	Donglongshan	2						3	10.8333
2	Dongyang	2	0.0757576	7.57576	4	1	8.69565	1	0.704225
2	Dongyang	2				2	6.88889	2	5.20833
2	Dongyang	2						3	17
2	Nianzipo	2	0.114434	11.4434	4	1	10.0731	1	0.854701
2	Nianzipo	2				2	14.7638	2	9.25926
2	Nianzipo	2						3	22.8235
2	Podi	2	0.0312309	3.12309	4	1	3.03738	1	0.589391
2	Podi	2				2	2.62751	2	4.64135
2	Podi	2						3	4.7138
2	Qi Aocun	2	0.114035	11.4035	4	1	10.9387	1	1.92308
2	Qi Aocun	2				2	11.9857	2	10.1033
2	Qi Aocun	2						3	17.8486
2	Qucun	2	0.068323	6.8323	4	1	6.55271	1	4.44444
2	Qucun	2				2	7.57576	2	9.82906
2	Qucun	2						3	10.6918
2	Qujia Wanlijia	2	0.201001	20.1001	4	1	22.8814	1	5.6338
2	Qujia Wanlijia	2				2	19.1748	2	19.7561
2	Qujia Wanlijia	2						3	25.7143
2	Sanguan	2	0.0441989	4.41989	4
2	Shangma	2	0.090523	9.0523	4	1	8.88672	1	0
2	Shangma	2				2	9.24956	2	8.13253
2	Shangma	2						3	15.5087
2	Shaolingyuan	2	0.125	12.5	4	1	11.1262	1	2.76074
2	Shaolingyuan	2				2	13.627	2	13.3094
2	Shaolingyuan	2						3	14.7335
2	Xitun	2	0.0676533	6.76533	4
2	Yanqing	2	0.0651491	6.51491	4	1	6.2701	1	0.377358
2	Yanqing	2				2	6.74847	2	4.94465
2	Yanqing	2						3	10.5603
2	Zhaitouhe	2	0.0756972	7.56972	4
2	Zhouyuan	2	0.0930576	9.30576	4	1	11.6564	1	1.11111
2	Zhouyuan	2				2	7.33138	2	7.93269
2	Zhouyuan	2						3	18.0124
3	Liuwan	1	0.0277427	2.77	5
3	Mogou	2	0.0609033	6.09033	6	1	4.53109	1	1.60473
3	Mogou	2				2	8.76897	2	5.33668
3	Mogou	2						3	14.1767
3	Xishan	2	0.107143	10.7143	6
